# Supplementary material for: Predicting Iran’s achievement to Sustainable Development Goal 3.2: A systematic analysis of neonatal mortality with scenario-based projections to 2030
Source: PLoS One. 2023 Apr 6;18(4):e0283784. doi: 10.1371/journal.pone.0283784 (PMC10079046; doi:10.1371/journal.pone.0283784)
Supplement: S1 Raw data — (XLSX) [file pone.0283784.s002.xlsx]

## Sheet: CMR
year	Location	census1996	census2006	dhs_2000_cbh	dhs_2000_Sbh	DRS
1990	Markazi	71.6443	75.428	57.681	58.2566
1990	Gilan	50.2893	57.1886	69.3558	50.2657
1990	Mazandaran	48.9743	42.1599	50.5456	38.9779
1990	Azerbaijan, East	93.1514	79.4872	73.3396	89.2973
1990	Azerbaijan, West	86.1211	131.271	100.96	97.7611
1990	Kermanshah	62.7746	66.8503	73.442	57.1694
1990	Khuzestan	57.8869	66.8255	42.5278	49.4698
1990	Fars	64.9299	87.3852	47.3565	48.652
1990	Kerman	64.8243	71.5471	68.9732	59.8625
1990	Khorasan, Razavi	86.3696	114.936	61.3325	84.3373
1990	Isfahan	56.0423	75.5697	55.0832	51.0713
1990	Sistan and Baluchistan	97.0299	83.6023	101.765	96.9779
1990	Kurdistan	112.796	141.837	114.898	101.586
1990	Hamadan	74.597	81.4924	79.9389	77.4452
1990	Chahar Mahaal and Bakhtiari	62.1873	66.9556	60.5139	62.1953
1990	Lorestan	69.2449	69.6977	47.3856	68.8139
1990	Ilam	66.2855	77.9073	57.9788	61.8523
1990	Kohgiluyeh and Boyer-Ahmad	79.1792	98.4794	48.1951	62.3879
1990	Bushehr	54.5491	62.8793	60.5186	53.583
1990	Zanjan	93.5894	141.8	87.2817	100.899
1990	Semnan	55.5566	65.5405	63.1883	55.4009
1990	Yazd	54.2501	109.95	60.6277	55.1049
1990	Hormozgan	62.9601	78.3237	47.6221	74.782
1990	Tehran	39.4575	56.5345	57.449	50.3436
1990	Ardabil	80.2175	109.604	93.606	90.2659
1990	Qom	57.4424	58.3973	68.1566	51.447
1990	Qazvin	53.7004	79.0268	70.8484	70.1878
1990	Golestan	78.5144	71.0521	71.5876	73.0106
1990	Khorasan, North	102.421	127.202	72.7309	100.011
1990	Khorasan, South	117.09	163.508	83.1478	114.335
1990	Alborz	41.0371	56.0867	59.7488	52.3589
1990	National	66.0428	80.0549	66.0206	64.6156
1991	Markazi	67.5938	73.8433	57.6707	55.4344
1991	Gilan	53.197	55.0259	67.1746	47.8764
1991	Mazandaran	45.8744	39.7122	38.7786	39.0628
1991	Azerbaijan, East	88.8725	74.1216	66.3683	84.8796
1991	Azerbaijan, West	82.9673	126.536	94.8444	92.0766
1991	Kermanshah	56.1088	64.6544	72.0758	54.6489
1991	Khuzestan	57.7098	63.3336	43.4947	47.822
1991	Fars	62.7293	86.5769	45.1888	48.2297
1991	Kerman	62.3845	68.2651	68.2862	55.8874
1991	Khorasan, Razavi	82.0082	108.963	58.2354	80.0785
1991	Isfahan	51.9002	73.6618	55.5547	47.945
1991	Sistan and Baluchistan	96.8926	81.3572	97.1718	95.484
1991	Kurdistan	105.608	136.683	101.681	94.712
1991	Hamadan	69.9357	79.3565	65.4112	75.0491
1991	Chahar Mahaal and Bakhtiari	63.9138	63.6517	60.5617	60.8642
1991	Lorestan	67.8833	65.6763	46.4983	64.459
1991	Ilam	63.7708	74.1857	52.0954	56.6937
1991	Kohgiluyeh and Boyer-Ahmad	70.9957	88.9275	50.4456	55.8376
1991	Bushehr	50.1646	59.9805	57.6375	52.0293
1991	Zanjan	90.1369	133.368	78.8965	93.7647
1991	Semnan	49.7905	62.5784	61.9481	54.8261
1991	Yazd	49.8859	109.416	70.2354	50.4223
1991	Hormozgan	63.6733	75.7739	55.1998	72.1201
1991	Tehran	37.4275	54.1489	54.4934	47.7535
1991	Ardabil	77.7781	103.737	89.0301	87.0486
1991	Qom	50.6429	54.8878	60.0873	47.7797
1991	Qazvin	50.0262	74.9564	65.9737	65.5271
1991	Golestan	74.5709	68.985	70.05	69.2683
1991	Khorasan, North	97.4819	123.754	69.2236	95.1882
1991	Khorasan, South	112.742	159.893	80.0603	110.09
1991	Alborz	38.5319	53.9324	56.1013	49.1625
1991	National	63.4835	76.7826	63.0672	61.7134
1992	Markazi	59.1914	71.6248	54.6044	53.3075
1992	Gilan	57.2807	52.9597	66.0565	44.6508
1992	Mazandaran	42.9706	39.515	35.055	35.143
1992	Azerbaijan, East	90.4184	71.0985	60.78	77.1325
1992	Azerbaijan, West	86.5821	123.035	78.2746	84.5344
1992	Kermanshah	54.0024	62.9526	57.9284	54.3353
1992	Khuzestan	63.2314	60.6798	42.0821	45.6529
1992	Fars	59.2004	86.5922	41.8679	47.1073
1992	Kerman	58.5948	64.5207	59.2707	52.2713
1992	Khorasan, Razavi	77.8671	105.378	55.2947	76.0348
1992	Isfahan	47.5671	71.4911	47.6344	45.5065
1992	Sistan and Baluchistan	99.8553	79.2795	95.1435	92.4761
1992	Kurdistan	99.5093	129.399	96.0596	89.4714
1992	Hamadan	68.6563	74.157	59.0257	69.1623
1992	Chahar Mahaal and Bakhtiari	65.5727	60.4552	55.6336	58.9482
1992	Lorestan	67.995	62.1745	51.4803	60.0212
1992	Ilam	64.1851	70.5857	48.9438	51.528
1992	Kohgiluyeh and Boyer-Ahmad	69.1694	79.5901	41.0823	50.6165
1992	Bushehr	48.2003	58.4849	48.5803	49.5791
1992	Zanjan	85.0261	126.455	67.0848	87.5181
1992	Semnan	46.1845	60.0895	59.1582	55.0715
1992	Yazd	43.1012	105.425	66.5862	45.4571
1992	Hormozgan	66.4911	73.6441	48.0606	67.995
1992	Tehran	35.502	52.5068	51.6898	45.2967
1992	Ardabil	74.2281	98.6669	77.4201	81.8316
1992	Qom	46.7904	50.2636	50.491	44.4038
1992	Qazvin	46.6034	72.5721	51.5083	60.3931
1992	Golestan	70.8255	66.6089	65.1169	65.447
1992	Khorasan, North	92.7811	121.203	65.8854	90.5979
1992	Khorasan, South	108.556	157.011	77.0874	106.002
1992	Alborz	36.1796	51.7445	52.6764	46.1613
1992	National	63.1015	74.1769	56.7724	57.8542
1993	Markazi	53.1063	69.5708	45.2593	51.9142
1993	Gilan	57.5137	51.2554	53.1435	41.2755
1993	Mazandaran	40.2507	40.0244	31.4546	28.8166
1993	Azerbaijan, East	88.2557	69.057	49.8658	65.4694
1993	Azerbaijan, West	85.0643	120.512	65.6847	75.8308
1993	Kermanshah	51.0828	61.4852	50.0934	55.758
1993	Khuzestan	63.5558	59.0328	39.7889	42.696
1993	Fars	54.7509	87.1321	51.379	44.7385
1993	Kerman	54.6652	60.482	56.3197	49.1138
1993	Khorasan, Razavi	73.935	103.531	52.5025	72.1953
1993	Isfahan	43.3043	69.3955	38.6017	44.2837
1993	Sistan and Baluchistan	99.3778	77.5098	93.0005	87.5798
1993	Kurdistan	93.2313	120.96	76.5623	86.2638
1993	Hamadan	65.1609	67.1171	53.5399	59.4819
1993	Chahar Mahaal and Bakhtiari	63.6565	57.3966	49.5793	56.1153
1993	Lorestan	65.5046	59.274	53.5607	55.6693
1993	Ilam	61.8812	67.0695	49.7273	46.4534
1993	Kohgiluyeh and Boyer-Ahmad	67.0677	72.8187	34.3663	49.1492
1993	Bushehr	46.9185	57.7469	45.4454	45.5592
1993	Zanjan	79.0136	121.204	58.2117	82.8523
1993	Semnan	42.5062	57.9695	50.6744	56.0238
1993	Yazd	37.5941	101.243	57.7526	40.4713
1993	Hormozgan	65.7359	71.9902	42.3374	62.4735
1993	Tehran	33.6755	51.2215	49.0305	42.9663
1993	Ardabil	70.1861	94.5911	69.9679	73.0655
1993	Qom	43.4978	45.743	45.5836	40.6144
1993	Qazvin	43.4149	70.982	47.8939	55.0628
1993	Golestan	67.2682	64.1464	62.0021	61.68
1993	Khorasan, North	88.3068	119.714	62.7082	86.229
1993	Khorasan, South	104.525	155.21	74.225	102.066
1993	Alborz	33.9709	49.7584	49.4607	43.3433
1993	National	60.5372	72.0848	51.7845	52.9985
1994	Markazi	47.7697	67.8723	39.4053	51.4546
1994	Gilan	55.7307	49.9854	41.1806	38.3219
1994	Mazandaran	37.7029	39.8448	26.8104	25.1128
1994	Azerbaijan, East	85.0647	67.0753	46.1054	57.1866
1994	Azerbaijan, West	81.9487	118.544	49.7284	68.8624
1994	Kermanshah	48.6079	59.6789	42.9136	55.1962
1994	Khuzestan	61.8597	57.6301	35.2475	40.9691
1994	Fars	49.4005	87.2683	45.1935	42.8249
1994	Kerman	50.4314	55.8883	51.2474	46.6402
1994	Khorasan, Razavi	70.2015	102.451	49.8513	68.5497
1994	Isfahan	39.0992	67.615	33.2626	41.9323
1994	Sistan and Baluchistan	96.8275	75.6856	88.6001	82.792
1994	Kurdistan	87.0901	112.644	70.529	82.3852
1994	Hamadan	60.8716	59.941	46.8321	53.0553
1994	Chahar Mahaal and Bakhtiari	59.351	53.9114	49.8775	52.6288
1994	Lorestan	61.4911	55.9896	50.9216	51.2315
1994	Ilam	58.1465	62.6499	46.254	42.3015
1994	Kohgiluyeh and Boyer-Ahmad	64.7008	68.9216	39.4917	50.2924
1994	Bushehr	46.7048	56.3853	39.206	40.9154
1994	Zanjan	72.1498	118.131	57.7748	78.0377
1994	Semnan	39.2571	56.3093	49.1691	55.9988
1994	Yazd	32.2052	99.5788	50.7816	37.6629
1994	Hormozgan	63.032	70.1344	42.1311	57.0641
1994	Tehran	31.943	50.0782	46.508	40.7558
1994	Ardabil	65.6761	91.2875	67.8841	65.3243
1994	Qom	41.1493	41.9981	44.0656	38.3341
1994	Qazvin	40.4444	69.267	50.8922	51.6015
1994	Golestan	63.8896	61.2517	66.3233	57.2583
1994	Khorasan, North	84.0484	119.309	59.6842	82.0707
1994	Khorasan, South	100.644	155.875	71.4688	98.2756
1994	Alborz	31.8971	48.144	46.4412	40.6973
1994	National	57.1167	70.2216	49.6816	49.5594
1995	Markazi	43.2736	66.5585	32.3595	50.498
1995	Gilan	51.8094	48.9443	39.1993	35.4163
1995	Mazandaran	35.3164	38.0146	30.1431	23.9025
1995	Azerbaijan, East	80.7096	62.5322	51.9293	53.242
1995	Azerbaijan, West	77.1006	114.399	46.7649	63.1859
1995	Kermanshah	46.4943	57.0711	40.81	51.9271
1995	Khuzestan	58.1259	55.9245	36.2488	40.1624
1995	Fars	43.1555	86.4941	39.8985	42.0937
1995	Kerman	45.9161	51.7578	44.1397	44.3953
1995	Khorasan, Razavi	66.6566	99.4697	47.334	65.0882
1995	Isfahan	34.9506	64.714	36.9955	38.2041
1995	Sistan and Baluchistan	92.5222	73.6566	89.4996	79.2421
1995	Kurdistan	81.073	105.198	65.4718	75.5893
1995	Hamadan	55.7366	54.7127	39.0945	49.8448
1995	Chahar Mahaal and Bakhtiari	52.6576	50.6414	48.6987	49.4192
1995	Lorestan	55.9638	52.8487	52.7456	46.8859
1995	Ilam	52.896	58.4876	43.3959	39.1783
1995	Kohgiluyeh and Boyer-Ahmad	62.2436	65.8625	37.4933	51.6511
1995	Bushehr	47.5437	53.3241	33.3908	36.5399
1995	Zanjan	64.4239	114.772	51.0824	71.8187
1995	Semnan	36.3951	53.6569	50.5583	54.0143
1995	Yazd	26.944	98.6437	47.5329	36.5865
1995	Hormozgan	58.4559	67.2436	40.7229	53.0247
1995	Tehran	30.2996	48.349	44.1153	38.659
1995	Ardabil	60.7167	88.7754	65.5117	59.7756
1995	Qom	39.7208	40.3334	38.5542	36.7281
1995	Qazvin	37.6772	66.1865	52.9271	48.7303
1995	Golestan	60.6806	57.9229	65.4049	52.9918
1995	Khorasan, North	79.9953	116.643	56.806	78.113
1995	Khorasan, South	96.9066	155.949	68.815	94.6264
1995	Alborz	29.9499	46.2316	43.6061	38.2128
1995	National	52.7873	67.5873	47.2763	47.3372
1996	Markazi	39.5084	65.4959	31.4498	48.8173
1996	Gilan	45.8725	48.0835	34.8236	32.5532
1996	Mazandaran	33.081	34.8788	30.39	24.2688
1996	Azerbaijan, East	75.3013	56.4489	52.2558	52.4356
1996	Azerbaijan, West	70.6829	108.676	40.5821	58.4913
1996	Kermanshah	44.7788	53.6131	38.6715	47.1992
1996	Khuzestan	52.433	53.2	33.1878	39.6092
1996	Fars	35.9979	84.3063	40.8456	41.8627
1996	Kerman	41.1029	48.296	43.792	42.2068
1996	Khorasan, Razavi	63.2906	94.1867	44.9437	61.8014
1996	Isfahan	30.8479	60.2526	35.6809	33.1937
1996	Sistan and Baluchistan	86.3246	70.7602	92.3873	75.6827
1996	Kurdistan	75.1706	98.4801	64.403	66.9302
1996	Hamadan	49.807	51.6244	39.6277	48.6201
1996	Chahar Mahaal and Bakhtiari	43.6472	47.649	42.1819	46.2743
1996	Lorestan	48.9701	49.763	57.3922	42.754
1996	Ilam	46.2055	54.9794	42.9478	36.9357
1996	Kohgiluyeh and Boyer-Ahmad	59.685	62.0536	36.8994	52.5283
1996	Bushehr	49.4649	48.6418	29.218	32.5953
1996	Zanjan	55.8071	111.199	45.5101	64.3477
1996	Semnan	33.9307	50.4406	48.837	50.4739
1996	Yazd	21.7657	98.6975	46.0513	36.3744
1996	Hormozgan	51.9976	62.6329	38.5342	49.655
1996	Tehran	28.7407	46.268	41.8457	36.6701
1996	Ardabil	55.3115	86.6878	59.3287	55.8603
1996	Qom	39.2194	40.5951	33.9881	35.6183
1996	Qazvin	35.0994	62.1712	47.6949	46.2158
1996	Golestan	57.6329	53.9978	58.8993	48.8372
1996	Khorasan, North	76.1376	111.105	54.0666	74.3461
1996	Khorasan, South	93.3082	152.411	66.2597	91.1126
1996	Alborz	28.1215	44.174	40.9441	35.88
1996	National	47.6023	64.1488	45.2198	45.7142
1997	Markazi		65.7524	34.985	45.8043
1997	Gilan		48.1146	41.0099	29.7072
1997	Mazandaran		31.9677	30.4715	23.3715
1997	Azerbaijan, East		51.6051	58.8868	50.3824
1997	Azerbaijan, West		105.562	43.0191	54.4597
1997	Kermanshah		50.6416	39.0049	42.9388
1997	Khuzestan		50.1067	32.9588	37.9928
1997	Fars		83.7972	43.9518	39.7779
1997	Kerman		45.8156	41.4175	39.5713
1997	Khorasan, Razavi		90.9621	42.6742	58.6806
1997	Isfahan		55.7758	36.5118	29.2839
1997	Sistan and Baluchistan		68.5732	90.9379	71.5892
1997	Kurdistan		95.1354	51.8645	60.1639
1997	Hamadan		50.1999	46.7935	46.778
1997	Chahar Mahaal and Bakhtiari		45.4736	33.6013	42.8686
1997	Lorestan		47.3965	55.1931	39.5054
1997	Ilam		53.0794	44.9009	34.8313
1997	Kohgiluyeh and Boyer-Ahmad		59.2393	35.377	50.9511
1997	Bushehr		44.6972	23.7108	29.7163
1997	Zanjan		111.613	39.0626	58.2891
1997	Semnan		47.9382	45.0764	46.6032
1997	Yazd		100.991	29.2897	35.0904
1997	Hormozgan		58.2301	27.1286	46.7573
1997	Tehran		44.7508	39.6928	34.7835
1997	Ardabil		87.3704	61.2483	52.2054
1997	Qom		42.2558	34.9973	33.6645
1997	Qazvin		59.2584	47.9749	43.2773
1997	Golestan		50.8177	56.0329	44.9847
1997	Khorasan, North		107.05	51.4593	70.7609
1997	Khorasan, South		149.849	63.7993	87.7294
1997	Alborz		42.6427	38.4446	33.6897
1997	National		61.8828	43.1539	43.1835
1998	Markazi		64.972	29.4699	41.9105
1998	Gilan		47.6402	39.9855	26.8982
1998	Mazandaran		29.2006	30.3377	22.2459
1998	Azerbaijan, East		47.1243	53.1088	48.6415
1998	Azerbaijan, West		101.486	42.451	51.1598
1998	Kermanshah		47.5768	38.6018	38.5851
1998	Khuzestan		48.0487	28.0609	35.8946
1998	Fars		82.0868	41.8225	36.777
1998	Kerman		43.4368	37.7389	36.7242
1998	Khorasan, Razavi		87.6431	40.5193	55.7174
1998	Isfahan		52.1558	32.7958	25.6472
1998	Sistan and Baluchistan		65.7297	81.5111	67.2498
1998	Kurdistan		90.0424	43.6604	54.0263
1998	Hamadan		48.631	50.8256	45.2204
1998	Chahar Mahaal and Bakhtiari		43.4876	25.0446	39.3092
1998	Lorestan		44.9686	45.024	36.8708
1998	Ilam		51.056	42.3271	33.0804
1998	Kohgiluyeh and Boyer-Ahmad		56.3167	34.2243	47.9734
1998	Bushehr		41.0046	30.5047	27.5409
1998	Zanjan		110.351	42.4271	52.7965
1998	Semnan		45.3181	33.5621	42.1232
1998	Yazd		101.771	33.6395	33.4946
1998	Hormozgan		54.6516	30.3882	44.3009
1998	Tehran		43.0852	37.6507	32.994
1998	Ardabil		86.2699	61.2257	49.2263
1998	Qom		42.5981	31.2507	31.4281
1998	Qazvin		55.2833	45.4479	40.2899
1998	Golestan		47.331	49.6655	41.3498
1998	Khorasan, North		102.99	48.9778	67.3486
1998	Khorasan, South		147.639	61.4303	84.4718
1998	Alborz		40.7859	36.0976	31.633
1998	National		59.4843	40.6049	40.3683
1999	Markazi		60.4938	31.7613	37.1265
1999	Gilan		45.1146	37.9524	24.1171
1999	Mazandaran		26.8272	27.8192	20.967
1999	Azerbaijan, East		42.3856	51.9765	47.3039
1999	Azerbaijan, West		93.9403	45.1236	48.6033
1999	Kermanshah		44.2239	32.0783	34.0205
1999	Khuzestan		49.0413	28.7404	33.3492
1999	Fars		76.7252	33.2168	32.8933
1999	Kerman		40.0566	32.503	33.6773
1999	Khorasan, Razavi		82.8038	38.4732	52.9039
1999	Isfahan		50.6988	32.2368	22.2307
1999	Sistan and Baluchistan		61.232	76.7042	62.6781
1999	Kurdistan		79.9966	46.9922	48.3889
1999	Hamadan		45.1202	48.7082	44.0424
1999	Chahar Mahaal and Bakhtiari		41.3499	24.6766	35.5869
1999	Lorestan		41.6413	31.6186	34.822
1999	Ilam		47.3727	38.5135	31.7109
1999	Kohgiluyeh and Boyer-Ahmad		52.2714	30.5812	43.6527
1999	Bushehr		37.517	34.7498	26.0465
1999	Zanjan		102.734	43.4101	47.7916
1999	Semnan		41.6619	38.0377	36.961
1999	Yazd		99.2842	27.5472	31.655
1999	Hormozgan		53.0235	31.5872	42.2983
1999	Tehran		40.2615	35.7137	31.2966
1999	Ardabil		79.701	63.5094	46.9395
1999	Qom		39.1415	29.5634	28.929
1999	Qazvin		49.0462	42.6556	37.266
1999	Golestan		42.9486	40.4026	37.9106
1999	Khorasan, North		98.8493	46.6159	64.1008
1999	Khorasan, South		146.847	59.1492	81.3351
1999	Alborz		37.4675	33.894	29.7019
1999	National		55.9563	38.7059	37.3044
2000	Markazi		55.6299		31.4407
2000	Gilan		42.3355		21.357
2000	Mazandaran		25.029		19.5221
2000	Azerbaijan, East		39.9769		46.3455
2000	Azerbaijan, West		87.7073		46.7857
2000	Kermanshah		40.7991		29.2606
2000	Khuzestan		50.8318		30.333
2000	Fars		71.0271		28.1149
2000	Kerman		37.7821		30.4227
2000	Khorasan, Razavi		78.3646		50.2324
2000	Isfahan		50.6926		19.0401
2000	Sistan and Baluchistan		56.659		57.8579
2000	Kurdistan		71.2762		43.2825
2000	Hamadan		42.2853		43.2198
2000	Chahar Mahaal and Bakhtiari		39.3852		31.6951
2000	Lorestan		38.8792		33.3601
2000	Ilam		43.7114		30.7168
2000	Kohgiluyeh and Boyer-Ahmad		47.8291		37.9538
2000	Bushehr		35.3673		25.2419
2000	Zanjan		96.3041		43.2859
2000	Semnan		39.3796		31.1184
2000	Yazd		96.2535		29.5487
2000	Hormozgan		52.2497		40.7384
2000	Tehran		38.2314		29.6864
2000	Ardabil		73.0523		45.3249
2000	Qom		34.7049		26.1576
2000	Qazvin		42.8715		34.195
2000	Golestan		38.8972		34.6661
2000	Khorasan, North		94.8807		61.0096
2000	Khorasan, South		143.704		78.3149
2000	Alborz		35.0314		27.8887
2000	National		53.0459		33.9712
2001	Markazi		51.3287
2001	Gilan		39.7583
2001	Mazandaran		23.6066
2001	Azerbaijan, East		38.7758
2001	Azerbaijan, West		82.7977
2001	Kermanshah		37.8239
2001	Khuzestan		51.5659
2001	Fars		67.0904
2001	Kerman		36.54
2001	Khorasan, Razavi		74.1731
2001	Isfahan		50.2651
2001	Sistan and Baluchistan		53.6868
2001	Kurdistan		64.7232
2001	Hamadan		39.8321
2001	Chahar Mahaal and Bakhtiari		37.9252
2001	Lorestan		36.7684
2001	Ilam		41.5615
2001	Kohgiluyeh and Boyer-Ahmad		43.7693
2001	Bushehr		34.5305
2001	Zanjan		91.4609
2001	Semnan		37.9498
2001	Yazd		92.4525
2001	Hormozgan		51.3055
2001	Tehran		36.9352
2001	Ardabil		67.9496
2001	Qom		30.2658
2001	Qazvin		37.4004
2001	Golestan		35.5767
2001	Khorasan, North		91.4418
2001	Khorasan, South		136.491
2001	Alborz		33.4426
2001	National		50.6714
2002	Markazi		49.2747
2002	Gilan		38.2471
2002	Mazandaran		22.6015
2002	Azerbaijan, East		38.7894
2002	Azerbaijan, West		80.3358
2002	Kermanshah		35.7058
2002	Khuzestan		48.7421
2002	Fars		68.3213
2002	Kerman		37.1532
2002	Khorasan, Razavi		70.2863
2002	Isfahan		47.5059
2002	Sistan and Baluchistan		52.5903
2002	Kurdistan		62.1517
2002	Hamadan		37.9618
2002	Chahar Mahaal and Bakhtiari		37.613
2002	Lorestan		35.9669
2002	Ilam		43.531
2002	Kohgiluyeh and Boyer-Ahmad		41.1165
2002	Bushehr		35.5983
2002	Zanjan		90.3074
2002	Semnan		37.6768
2002	Yazd		87.8426
2002	Hormozgan		49.5546
2002	Tehran		37.0067
2002	Ardabil		66.9754
2002	Qom		26.6827
2002	Qazvin		33.4714
2002	Golestan		33.7047
2002	Khorasan, North		89.1339
2002	Khorasan, South		120.619
2002	Alborz		33.4943
2002	National		49.2719
2003	Markazi		45.5983
2003	Gilan		35.3256
2003	Mazandaran		20.9109
2003	Azerbaijan, East		37.0417
2003	Azerbaijan, West		75.2081
2003	Kermanshah		34.07
2003	Khuzestan		44.5966
2003	Fars		66.4625
2003	Kerman		35.8865
2003	Khorasan, Razavi		65.3518
2003	Isfahan		43.2131
2003	Sistan and Baluchistan		49.8975
2003	Kurdistan		58.2738
2003	Hamadan		35.1488
2003	Chahar Mahaal and Bakhtiari		35.782
2003	Lorestan		33.8937
2003	Ilam		42.8206
2003	Kohgiluyeh and Boyer-Ahmad		38.0505
2003	Bushehr		35.0099
2003	Zanjan		85.7363
2003	Semnan		36.0048
2003	Yazd		80.4514
2003	Hormozgan		45.9831
2003	Tehran		35.5121
2003	Ardabil		63.5659
2003	Qom		23.471
2003	Qazvin		29.7472
2003	Golestan		31.2195
2003	Khorasan, North		83.8998
2003	Khorasan, South		106.66
2003	Alborz		31.772
2003	National		46.2913
2004	Markazi		41.289
2004	Gilan		31.6894
2004	Mazandaran		18.9192
2004	Azerbaijan, East		34.6325
2004	Azerbaijan, West		69.0533
2004	Kermanshah		33.0103
2004	Khuzestan		38.9075
2004	Fars		63.6298
2004	Kerman		33.825
2004	Khorasan, Razavi		59.8762
2004	Isfahan		37.5437
2004	Sistan and Baluchistan		46.7122
2004	Kurdistan		54.5811
2004	Hamadan		31.8971
2004	Chahar Mahaal and Bakhtiari		33.205
2004	Lorestan		31.2905
2004	Ilam		41.2637
2004	Kohgiluyeh and Boyer-Ahmad		34.9767
2004	Bushehr		33.9711
2004	Zanjan		79.8048
2004	Semnan		33.7869
2004	Yazd		71.1365
2004	Hormozgan		41.1853
2004	Tehran		33.3488
2004	Ardabil		59.4733
2004	Qom		20.59
2004	Qazvin		26.5069
2004	Golestan		28.7003
2004	Khorasan, North		77.1432
2004	Khorasan, South		92.0067
2004	Alborz		29.2978
2004	National		42.5367
2005	Markazi		36.2196
2005	Gilan		27.2394
2005	Mazandaran		16.572
2005	Azerbaijan, East		31.4419
2005	Azerbaijan, West		61.7248
2005	Kermanshah		32.5204
2005	Khuzestan		31.725
2005	Fars		59.5318
2005	Kerman		30.8387
2005	Khorasan, Razavi		53.8118
2005	Isfahan		30.4889
2005	Sistan and Baluchistan		43.0358
2005	Kurdistan		50.906
2005	Hamadan		28.1513
2005	Chahar Mahaal and Bakhtiari		29.7635
2005	Lorestan		28.0668
2005	Ilam		38.5706
2005	Kohgiluyeh and Boyer-Ahmad		31.8394
2005	Bushehr		32.3672
2005	Zanjan		72.2801
2005	Semnan		30.9253
2005	Yazd		59.8389
2005	Hormozgan		35.1346
2005	Tehran		30.4042
2005	Ardabil		54.5131
2005	Qom		18.0364
2005	Qazvin		23.7197
2005	Golestan		26.0785
2005	Khorasan, North		68.7518
2005	Khorasan, South		77.1235
2005	Alborz		25.9312
2005	National		37.9152
2006	Markazi		30.4676			9.85915
2006	Gilan		22.0394			16.482
2006	Mazandaran		13.9077			11.6533
2006	Azerbaijan, East		27.56			21.0387
2006	Azerbaijan, West		53.3191			19.5165
2006	Kermanshah		32.57			25.5003
2006	Khuzestan		23.0283			18.3189
2006	Fars		54.3753			21.1838
2006	Kerman		27.0352			21.3042
2006	Khorasan, Razavi		47.1699			23.6865
2006	Isfahan		22.0653			15.4303
2006	Sistan and Baluchistan		38.8914			25.8683
2006	Kurdistan		47.352			22.9969
2006	Hamadan		23.9493			22.9868
2006	Chahar Mahaal and Bakhtiari		25.5439			14.7258
2006	Lorestan		24.2924			15.9841
2006	Ilam		34.9381			15.6387
2006	Kohgiluyeh and Boyer-Ahmad		28.6771			23.6559
2006	Bushehr		30.2765			25.1801
2006	Zanjan		63.312			29.523
2006	Semnan		27.4901			22.0458
2006	Yazd		46.564			20.6486
2006	Hormozgan		27.8553			19.3301
2006	Tehran		26.7627
2006	Ardabil		48.813			16.475
2006	Qom		15.7966			20.2203
2006	Qazvin		21.3956			21.5745
2006	Golestan		23.396			16.9679
2006	Khorasan, North		58.7954			18.7186
2006	Khorasan, South		61.6574			29.2355
2006	Alborz		21.7759
2006	National		32.4916			20.2517
2007	Markazi					11.4694
2007	Gilan					15.0424
2007	Mazandaran					13.6741
2007	Azerbaijan, East					19.2565
2007	Azerbaijan, West					18.0036
2007	Kermanshah					24.8696
2007	Khuzestan					18.6578
2007	Fars					23.9678
2007	Kerman					19.9768
2007	Khorasan, Razavi					24.826
2007	Isfahan
2007	Sistan and Baluchistan					25.6458
2007	Kurdistan					20.5381
2007	Hamadan					18.3793
2007	Chahar Mahaal and Bakhtiari					14.8066
2007	Lorestan					16.4888
2007	Ilam					18.8146
2007	Kohgiluyeh and Boyer-Ahmad					23.5735
2007	Bushehr					23.9166
2007	Zanjan					25.5159
2007	Semnan					25.3961
2007	Yazd					22.1469
2007	Hormozgan					25.02
2007	Tehran
2007	Ardabil					9.93149
2007	Qom					24.1856
2007	Qazvin					22.1792
2007	Golestan					13.8663
2007	Khorasan, North					18.9956
2007	Khorasan, South					26.051
2007	Alborz
2007	National					20.5175
2008	Markazi					9.45
2008	Gilan					16.86
2008	Mazandaran					12.75
2008	Azerbaijan, East					16.61
2008	Azerbaijan, West					15.02
2008	Kermanshah					27.53
2008	Khuzestan					19.79
2008	Fars					19.99
2008	Kerman					18.59
2008	Khorasan, Razavi					21.78
2008	Isfahan
2008	Sistan and Baluchistan					23.42
2008	Kurdistan					19.09
2008	Hamadan					18.01
2008	Chahar Mahaal and Bakhtiari					12.93
2008	Lorestan					13.2
2008	Ilam					13.74
2008	Kohgiluyeh and Boyer-Ahmad					17.25
2008	Bushehr					20.86
2008	Zanjan					19.7
2008	Semnan					22.45
2008	Yazd					22
2008	Hormozgan					22.14
2008	Tehran
2008	Ardabil					7.49
2008	Qom					20.69
2008	Qazvin					19.75
2008	Golestan					13.26
2008	Khorasan, North					27.02
2008	Khorasan, South					27.92
2008	Alborz
2008	National					18.859
2009	Markazi					11.6354
2009	Gilan					11.1071
2009	Mazandaran					13.8804
2009	Azerbaijan, East					13.0666
2009	Azerbaijan, West					13.7485
2009	Kermanshah					12.6015
2009	Khuzestan					18.2603
2009	Fars					19.1446
2009	Kerman					32.3137
2009	Khorasan, Razavi					23.7293
2009	Isfahan
2009	Sistan and Baluchistan					16.9554
2009	Kurdistan					25.0726
2009	Hamadan					22.7202
2009	Chahar Mahaal and Bakhtiari					13.3216
2009	Lorestan					16.2594
2009	Ilam					15.3105
2009	Kohgiluyeh and Boyer-Ahmad					44.4987
2009	Bushehr					20.1066
2009	Zanjan					22.5722
2009	Semnan					19.0185
2009	Yazd					20.6737
2009	Hormozgan					21.4377
2009	Tehran
2009	Ardabil					11.9334
2009	Qom					18.5709
2009	Qazvin					17.3336
2009	Golestan					12.1539
2009	Khorasan, North					17.5238
2009	Khorasan, South					26.3682
2009	Alborz
2009	National					18.7861
2010	Markazi					9.11071
2010	Gilan					9.61848
2010	Mazandaran					12.1202
2010	Azerbaijan, East					12.3306
2010	Azerbaijan, West					14.2251
2010	Kermanshah					25.0298
2010	Khuzestan					16.8784
2010	Fars					17.9475
2010	Kerman					19.6209
2010	Khorasan, Razavi					20.5789
2010	Isfahan
2010	Sistan and Baluchistan					17.3414
2010	Kurdistan					19.3804
2010	Hamadan					25.4423
2010	Chahar Mahaal and Bakhtiari					12.1451
2010	Lorestan					12.4192
2010	Ilam					16.2334
2010	Kohgiluyeh and Boyer-Ahmad					17.8254
2010	Bushehr					17.7207
2010	Zanjan					16.5951
2010	Semnan					24.566
2010	Yazd					19.0918
2010	Hormozgan					21.4153
2010	Tehran
2010	Ardabil					7.09251
2010	Qom					16.4738
2010	Qazvin					17.8181
2010	Golestan					14.1294
2010	Khorasan, North					11.723
2010	Khorasan, South					29.7713
2010	Alborz
2010	National					16.9682
2011	Markazi					22.1581
2011	Gilan					7.83747
2011	Mazandaran					12.8509
2011	Azerbaijan, East					11.2391
2011	Azerbaijan, West					15.0961
2011	Kermanshah					23.5785
2011	Khuzestan					18.1446
2011	Fars					18.7335
2011	Kerman					20.2638
2011	Khorasan, Razavi					19.0448
2011	Isfahan					13.8221
2011	Sistan and Baluchistan					14.7614
2011	Kurdistan					23.1458
2011	Hamadan					22.0061
2011	Chahar Mahaal and Bakhtiari					11.426
2011	Lorestan					18.2198
2011	Ilam					15.52
2011	Kohgiluyeh and Boyer-Ahmad					17.848
2011	Bushehr					24.2343
2011	Zanjan					14.7659
2011	Semnan					23.2654
2011	Yazd					20.8399
2011	Hormozgan					24.9543
2011	Tehran					16.5846
2011	Ardabil					9.02163
2011	Qom					11.5398
2011	Qazvin					23.0606
2011	Golestan					11.6431
2011	Khorasan, North					16.7759
2011	Khorasan, South					25.0411
2011	Alborz					16.2087
2011	National					17.0244
2012	Markazi					21.7087
2012	Gilan					7.94713
2012	Mazandaran					10.3236
2012	Azerbaijan, East					14.4573
2012	Azerbaijan, West					13.6125
2012	Kermanshah					22.4493
2012	Khuzestan					16.0791
2012	Fars					19.3396
2012	Kerman					21.3418
2012	Khorasan, Razavi					21.2901
2012	Isfahan					9.89186
2012	Sistan and Baluchistan					20.6331
2012	Kurdistan					22.2956
2012	Hamadan					22.995
2012	Chahar Mahaal and Bakhtiari					10.8926
2012	Lorestan					19.3982
2012	Ilam					19.1192
2012	Kohgiluyeh and Boyer-Ahmad					20.0734
2012	Bushehr					21.9336
2012	Zanjan					13.7521
2012	Semnan					26.3533
2012	Yazd					18.2992
2012	Hormozgan					23.7681
2012	Tehran					14.4664
2012	Ardabil					10.0615
2012	Qom					13.5678
2012	Qazvin					21.6946
2012	Golestan					10.7476
2012	Khorasan, North					17.861
2012	Khorasan, South					21.1133
2012	Alborz					10.3411
2012	National					16.8339
2013	Markazi					20.1509
2013	Gilan					10.3546
2013	Mazandaran					12.2395
2013	Azerbaijan, East					15.4609
2013	Azerbaijan, West					18.2898
2013	Kermanshah					23.8813
2013	Khuzestan					18.8781
2013	Fars					19.4256
2013	Kerman					20.9405
2013	Khorasan, Razavi					20.7411
2013	Isfahan					16.3688
2013	Sistan and Baluchistan					27.2264
2013	Kurdistan					21.1055
2013	Hamadan					20.9262
2013	Chahar Mahaal and Bakhtiari					16.1815
2013	Lorestan					13.8262
2013	Ilam					23.1871
2013	Kohgiluyeh and Boyer-Ahmad					14.8476
2013	Bushehr					20.6377
2013	Zanjan					14.0196
2013	Semnan					21.3321
2013	Yazd					19.024
2013	Hormozgan					27.0827
2013	Tehran					14.1171
2013	Ardabil					17.9452
2013	Qom					10.0461
2013	Qazvin					19.5686
2013	Golestan					9.70602
2013	Khorasan, North					21.9784
2013	Khorasan, South					24.0738
2013	Alborz					14.0267
2013	National					18.1711
2014	Markazi					19.7605
2014	Gilan					10.4869
2014	Mazandaran					11.3971
2014	Azerbaijan, East					16.2032
2014	Azerbaijan, West					20.7049
2014	Kermanshah					24.6737
2014	Khuzestan					17.981
2014	Fars					21.0742
2014	Kerman					22.0015
2014	Khorasan, Razavi					22.9507
2014	Isfahan					19.4992
2014	Sistan and Baluchistan					23.9183
2014	Kurdistan					25.5064
2014	Hamadan					22.2268
2014	Chahar Mahaal and Bakhtiari					14.6898
2014	Lorestan					17.7449
2014	Ilam					27.2576
2014	Kohgiluyeh and Boyer-Ahmad					16.9294
2014	Bushehr					18.7185
2014	Zanjan					18.0874
2014	Semnan					19.3295
2014	Yazd					20.9952
2014	Hormozgan					25.6117
2014	Tehran
2014	Ardabil					20.7766
2014	Qom					10.0305
2014	Qazvin					17.4514
2014	Golestan					18.9004
2014	Khorasan, North					22.5736
2014	Khorasan, South					26.8381
2014	Alborz					14.5193
2014	National					19.9031
2015	Markazi					20.5389
2015	Gilan					8.82483
2015	Mazandaran					12.2663
2015	Azerbaijan, East					16.8422
2015	Azerbaijan, West					23.9288
2015	Kermanshah					23.2577
2015	Khuzestan					18.8468
2015	Fars					20.9585
2015	Kerman					25.438
2015	Khorasan, Razavi					23.3245
2015	Isfahan					17.7412
2015	Sistan and Baluchistan					25.0471
2015	Kurdistan					22.2227
2015	Hamadan					19.7916
2015	Chahar Mahaal and Bakhtiari					15.0746
2015	Lorestan					10.746
2015	Ilam					24.0607
2015	Kohgiluyeh and Boyer-Ahmad					19.3932
2015	Bushehr					22.0076
2015	Zanjan					19.6965
2015	Semnan					17.6231
2015	Yazd					20.8143
2015	Hormozgan					22.4627
2015	Tehran					10.0038
2015	Ardabil					20.9043
2015	Qom					13.3391
2015	Qazvin					18.8879
2015	Golestan					19.0885
2015	Khorasan, North					22.8846
2015	Khorasan, South					20.6641
2015	Alborz					13.068
2015	National					18.6089
2016	Markazi					16.0391
2016	Gilan					7.78573
2016	Mazandaran					12.4543
2016	Azerbaijan, East					16.3618
2016	Azerbaijan, West					19.8289
2016	Kermanshah					20.936
2016	Khuzestan					17.68
2016	Fars					19.3534
2016	Kerman					24.2863
2016	Khorasan, Razavi					19.1348
2016	Isfahan					15.0767
2016	Sistan and Baluchistan					25.5869
2016	Kurdistan					20.0268
2016	Hamadan					18.4969
2016	Chahar Mahaal and Bakhtiari					11.566
2016	Lorestan					12.3738
2016	Ilam					17.483
2016	Kohgiluyeh and Boyer-Ahmad					16.2908
2016	Bushehr					19.0818
2016	Zanjan					18.6018
2016	Semnan					15.0871
2016	Yazd					15.5971
2016	Hormozgan					19.1985
2016	Tehran					11.5007
2016	Ardabil					18.6367
2016	Qom					12.3213
2016	Qazvin					16.7594
2016	Golestan					19.0639
2016	Khorasan, North					16.2745
2016	Khorasan, South					17.0787
2016	Alborz					11.4053
2016	National					17.0676
2017	Markazi					16.2966
2017	Gilan					9.02115
2017	Mazandaran					11.6144
2017	Azerbaijan, East					13.6494
2017	Azerbaijan, West					17.2357
2017	Kermanshah					20.3852
2017	Khuzestan					17.2529
2017	Fars					17.2196
2017	Kerman					21.1326
2017	Khorasan, Razavi					17.9013
2017	Isfahan					11.9274
2017	Sistan and Baluchistan					19.9259
2017	Kurdistan					18.3097
2017	Hamadan					18.992
2017	Chahar Mahaal and Bakhtiari					13.6051
2017	Lorestan					9.11063
2017	Ilam					18.3601
2017	Kohgiluyeh and Boyer-Ahmad					10.3413
2017	Bushehr					17.8797
2017	Zanjan					15.5225
2017	Semnan					14.7212
2017	Yazd					15.3203
2017	Hormozgan					30.7441
2017	Tehran					11.1744
2017	Ardabil					18.2172
2017	Qom					11.2049
2017	Qazvin					14.0643
2017	Golestan					16.6962
2017	Khorasan, North					17.6324
2017	Khorasan, South					14.1982
2017	Alborz					10.6975
2017	National					15.7972

## Sheet: NMR
year	Location	DRS
2010	Markazi	3.22049
2010	Gilan	6.00303
2010	Mazandaran	7.53436
2010	Azerbaijan, East	6.79464
2010	Azerbaijan, West	7.91952
2010	Kermanshah	17.277
2010	Khuzestan	9.79248
2010	Fars	10.2758
2010	Kerman	9.26938
2010	Khorasan, Razavi	11.1409
2010	Isfahan	10.5996
2010	Sistan and Baluchistan	7.21083
2010	Kurdistan	12.4715
2010	Hamadan	17.1112
2010	Chahar Mahaal and Bakhtiari	6.44467
2010	Lorestan	7.57969
2010	Ilam	10.2232
2010	Kohgiluyeh and Boyer-Ahmad	10.9126
2010	Bushehr	9.63032
2010	Zanjan	10.7187
2010	Semnan	11.953
2010	Yazd	10.9153
2010	Hormozgan	12.2328
2010	Tehran
2010	Ardabil	3.26515
2010	Qom	7.71459
2010	Qazvin	10.0148
2010	Golestan	7.29025
2010	Khorasan, North	9.42863
2010	Khorasan, South	17.0738
2010	Alborz	6.72713
2010	National
2011	Markazi	17.4431
2011	Gilan	5.99623
2011	Mazandaran	9.20737
2011	Azerbaijan, East	7.17784
2011	Azerbaijan, West	10.3873
2011	Kermanshah	20.6817
2011	Khuzestan	12.2687
2011	Fars	13.3661
2011	Kerman	14.0386
2011	Khorasan, Razavi	13.6091
2011	Isfahan	10.5425
2011	Sistan and Baluchistan	8.71921
2011	Kurdistan	18.2804
2011	Hamadan	19.9507
2011	Chahar Mahaal and Bakhtiari	7.56952
2011	Lorestan	16.1106
2011	Ilam	11.6761
2011	Kohgiluyeh and Boyer-Ahmad	11.7819
2011	Bushehr	16.9443
2011	Zanjan	10.8752
2011	Semnan	16.9205
2011	Yazd	13.584
2011	Hormozgan	20.2208
2011	Tehran
2011	Ardabil	7.93058
2011	Qom	10.7571
2011	Qazvin	15.3038
2011	Golestan	8.12874
2011	Khorasan, North	14.8283
2011	Khorasan, South	19.8158
2011	Alborz	11.6015
2011	National
2012	Markazi	17.253
2012	Gilan	6.33198
2012	Mazandaran	6.93668
2012	Azerbaijan, East	8.79884
2012	Azerbaijan, West	9.43972
2012	Kermanshah	19.4251
2012	Khuzestan	11.0797
2012	Fars	15.2964
2012	Kerman	15.8047
2012	Khorasan, Razavi	13.8995
2012	Isfahan	8.45575
2012	Sistan and Baluchistan	13.7446
2012	Kurdistan	17.822
2012	Hamadan	18.981
2012	Chahar Mahaal and Bakhtiari	6.97518
2012	Lorestan	15.6481
2012	Ilam	17.9135
2012	Kohgiluyeh and Boyer-Ahmad	14.7604
2012	Bushehr	16.1444
2012	Zanjan	8.41008
2012	Semnan	17.7717
2012	Yazd	13.7232
2012	Hormozgan	18.7381
2012	Tehran
2012	Ardabil	6.43081
2012	Qom	12.9701
2012	Qazvin	14.6014
2012	Golestan	7.12173
2012	Khorasan, North	15.7937
2012	Khorasan, South	15.3901
2012	Alborz	7.01218
2012	National
2013	Markazi	16.4273
2013	Gilan	7.40792
2013	Mazandaran	8.06181
2013	Azerbaijan, East	10.211
2013	Azerbaijan, West	13.008
2013	Kermanshah	18.6596
2013	Khuzestan	12.4196
2013	Fars	13.0809
2013	Kerman	15.1082
2013	Khorasan, Razavi	14.3402
2013	Isfahan	11.7936
2013	Sistan and Baluchistan	18.7641
2013	Kurdistan	16.6621
2013	Hamadan	16.5518
2013	Chahar Mahaal and Bakhtiari	11.335
2013	Lorestan	10.1588
2013	Ilam	17.6227
2013	Kohgiluyeh and Boyer-Ahmad	8.55551
2013	Bushehr	14.4058
2013	Zanjan	9.41589
2013	Semnan	19.5282
2013	Yazd	12.2963
2013	Hormozgan	19.2927
2013	Tehran
2013	Ardabil	13.0668
2013	Qom	7.06828
2013	Qazvin	14.7301
2013	Golestan	5.41519
2013	Khorasan, North	15.172
2013	Khorasan, South	18.8679
2013	Alborz	10.6443
2013	National
2014	Markazi	15.1178
2014	Gilan	8.38492
2014	Mazandaran	7.59961
2014	Azerbaijan, East	12.2248
2014	Azerbaijan, West	15.5427
2014	Kermanshah	19.0356
2014	Khuzestan	12.3768
2014	Fars	14.3957
2014	Kerman	15.0833
2014	Khorasan, Razavi	16.1709
2014	Isfahan	15.1972
2014	Sistan and Baluchistan	14.7949
2014	Kurdistan	20.7179
2014	Hamadan	16.2974
2014	Chahar Mahaal and Bakhtiari	9.83229
2014	Lorestan	13.1442
2014	Ilam	21.6737
2014	Kohgiluyeh and Boyer-Ahmad	10.6439
2014	Bushehr	14.0206
2014	Zanjan	13.2183
2014	Semnan	15.6533
2014	Yazd	14.8471
2014	Hormozgan	21.3631
2014	Tehran
2014	Ardabil	15.0874
2014	Qom	6.36325
2014	Qazvin	11.4656
2014	Golestan	12.2615
2014	Khorasan, North	16.331
2014	Khorasan, South	20.485
2014	Alborz	10.454
2014	National
2015	Markazi	14.8664
2015	Gilan	5.98078
2015	Mazandaran	8.40242
2015	Azerbaijan, East	11.0619
2015	Azerbaijan, West	17.6355
2015	Kermanshah	17.0886
2015	Khuzestan	12.7994
2015	Fars	14.2289
2015	Kerman	17.459
2015	Khorasan, Razavi	16.3535
2015	Isfahan	13.0104
2015	Sistan and Baluchistan	16.38
2015	Kurdistan	17.8409
2015	Hamadan	14.9378
2015	Chahar Mahaal and Bakhtiari	9.6355
2015	Lorestan	6.57064
2015	Ilam	16.6937
2015	Kohgiluyeh and Boyer-Ahmad	12.6113
2015	Bushehr	15.6048
2015	Zanjan	14.1758
2015	Semnan	13.3188
2015	Yazd	15.0457
2015	Hormozgan	15.2282
2015	Tehran	7.21377
2015	Ardabil	15.2538
2015	Qom	9.02787
2015	Qazvin	13.7154
2015	Golestan	13.074
2015	Khorasan, North	16.0423
2015	Khorasan, South	14.615
2015	Alborz	8.03142
2015	National
2016	Markazi	11.4146
2016	Gilan	4.0909
2016	Mazandaran	7.9221
2016	Azerbaijan, East	10.9917
2016	Azerbaijan, West	15.1407
2016	Kermanshah	15.9289
2016	Khuzestan	11.9025
2016	Fars	13.5177
2016	Kerman	17.4198
2016	Khorasan, Razavi	13.2179
2016	Isfahan	11.115
2016	Sistan and Baluchistan	17.2952
2016	Kurdistan	16.1383
2016	Hamadan	13.6167
2016	Chahar Mahaal and Bakhtiari	6.11615
2016	Lorestan	8.85996
2016	Ilam	11.3633
2016	Kohgiluyeh and Boyer-Ahmad	11.3435
2016	Bushehr	13.6426
2016	Zanjan	13.7526
2016	Semnan	10.1355
2016	Yazd	9.61231
2016	Hormozgan	12.8894
2016	Tehran	8.16587
2016	Ardabil	12.6772
2016	Qom	8.25114
2016	Qazvin	11.5079
2016	Golestan	12.7347
2016	Khorasan, North	9.40051
2016	Khorasan, South	12.0601
2016	Alborz	7.37238
2016	National
2017	Markazi	11.364
2017	Gilan	5.3564
2017	Mazandaran	8.08421
2017	Azerbaijan, East	8.12391
2017	Azerbaijan, West	12.31
2017	Kermanshah	13.8361
2017	Khuzestan	11.1898
2017	Fars	11.9558
2017	Kerman	13.6936
2017	Khorasan, Razavi	11.9963
2017	Isfahan	7.77229
2017	Sistan and Baluchistan	11.438
2017	Kurdistan	14.2524
2017	Hamadan	13.0859
2017	Chahar Mahaal and Bakhtiari	9.32745
2017	Lorestan	5.3432
2017	Ilam	12.7301
2017	Kohgiluyeh and Boyer-Ahmad	7.12308
2017	Bushehr	12.1623
2017	Zanjan	11.3904
2017	Semnan	8.51592
2017	Yazd	9.74835
2017	Hormozgan	20.8435
2017	Tehran	7.8066
2017	Ardabil	12.9667
2017	Qom	6.43056
2017	Qazvin	9.8783
2017	Golestan	11.2325
2017	Khorasan, North	10.1935
2017	Khorasan, South	9.599
2017	Alborz	7.02286
2017	National
